# Supplementary material for: Epidemiological characteristics of cryptococcal meningoencephalitis associated with Cryptococcus neoformans var. grubii from HIV-infected patients in Madagascar: A cross-sectional study
Source: PLoS Negl Trop Dis. 2020 Jan 13;14(1):e0007984. doi: 10.1371/journal.pntd.0007984 (PMC6980680; doi:10.1371/journal.pntd.0007984)
Supplement: S1 Appendix — (XLSX) [file pntd.0007984.s002.xlsx]

## Sheet: Sheet1
IdNumber	Hosp_duration	Date_inclusion	Gender	HIV_date_discovery	WHOStage	Age	cART	DatcARTinit	ARTbaseline	RTI	History_OI	History_TB	History_zona	History_PCP	History_Toxo	History_Crypto	History_candidiasis	DateCVVIH	VLVIHCopy_mL	VLHIVLog10	Symptoms	Date_first_symptoms	Fever	Visual_blurring	Neck_pain	Headache	Cough	Hearing_loss	Photophobia	Night_sweat	Other_signs	Temperature	BPSysto	BPDiasto	Weigh_kg	RR	HR	Karnofsky	Height_cm	SaO2	Confusion	Altered_consciousness	Glasgow	Neck_stiffness	Seizure	Kernig	Brudzinski	Cranial_pairs_inv	Neurol_deficit
CRY08001	40	2014-08-11	Female	2013-01-01	4	46	Yes	2014-09-16	No	TDF/3TC/EFV	Yes	Yes	Yes	No	No	No	No	2015-08-18	1.05317e+06	6.0225	Yes	2014-02-01	Yes	No	No	No	Yes	No	No	Yes	Yes	38.9	100	60	40	21	98	60	165	98	No	Yes	10	No	No	No	No	No	Yes
CRY09002	36	2014-09-16	Female	2004-01-01	4	42					Yes	Yes	No	Yes	No	No	No	2015-08-18	104023	5.01713	Yes	2014-08-25	Yes	Yes	No	Yes	Yes	No	No	Yes	No	39.9	120	60	33	23	102	60	163	98	Yes	No	15	No	No	No	No	No	No
CRY10003	24	2014-10-09	Female	2009-01-01	3	33	Yes	2009-01-01	Yes	TDF/3TC/LPV/r	No	No	No	No	No	No	No	2015-08-18	1.2877e+06	6.10981	Yes	2014-09-15	Yes	No	No	No	Yes	No	No	No	Yes	38	120	70	46	22	79	70	160	98	No	No	15	No	No	No	No	No	No
CRY10004	64	2014-10-03	Male	2014-09-30	3	34	Yes	2014-11-24	No	TDF/3TC/EFV	No	No	No	No	No	No	No	2015-08-18	152322	5.18276	Yes	2014-08-01	Yes	No	No	No	Yes	No	No	No	No	39.5	120	80	45	18	92	70	160		No	No	15	No	No	No	No	No	No
CRY11005	25	2014-11-04	Male	2014-10-30	4	35	Yes	2014-11-19	No	TDF/3TC/EFV	No	No	No	No	No	No	No	2016-05-19	1.34958e+06	6.1	Yes	2014-09-18	Yes	No	No	Yes	Yes	No	No	Yes	No	41	110	60	47.4	26	108	70			No	No	15	No	No	No	No	No	No
CRY11006	31	2014-11-07	Female	2014-11-04	4	27	Yes	2014-11-24	No	TDF/3TC/EFV	Yes	Yes	No	No	No	No	No	2015-08-18	3.02847e+06	6.48122	Yes	2009-01-01	Yes	No	Yes	Yes	Yes	Yes	Yes	Yes	Yes	36.4	100	70	45.5	22	82	70	157		No	No	15	No	No	No	No	No	No
CRY11007	4	2014-11-11	Female	2014-11-07	3	31					No	No	No	No	No	No	No	2015-08-18	250	2.39	Yes	2014-10-01	Yes	Yes	No	No	No	No	No	No	No	36.8	100	60	49.1	22	68	100	155	98	No	No	15	No	No	No	No		No
CRY11008	46	2014-11-12	Female	2014-11-12	4	25	Yes	2014-11-20	No	TDF/3TC/EFV	No	No	No	No	No	No	No	2015-08-19	57428.2	4.75913	Yes	2014-10-01	Yes	No	No	No	No	No	No	No	Yes	38.5	90	70	24	20	83	20			Yes	Yes	13	No	No	No	No	No	No
CRY12009		2014-12-16	Male	2014-12-16		34	No		No		No	No	No	No	No	No	No	2015-08-18	84408.6	4.92639	Yes	2014-11-01	Yes	No	No	Yes	Yes	No	No	Yes		37.6	120	60	45		80	90	165		No	No	15	No	No	No	No	No	No
CRY12010	15	2014-12-16	Female	2014-12-16	4	48	No		No		No	No	No	No	No	No	No	2015-08-18	3222.18	3.50815	Yes	2014-11-27	Yes	No	No	No	Yes	No	No	Yes	Yes	36.5	90	70	44	24	92		160		No	No	15	No	No	No	No	No	No
CRY12011		2014-12-17	Male	2014-10-14	2	32	Yes	2014-11-15	Yes	TDF/3TC/EFV	No	No	No	No	No	No	No	2015-08-19	141.023	2.14929	No		No	No	No	No	No	No	No	No	No	37.3	121	81	49.2	16	80	100	142		No	No	15	No	No	No	No	No	No
CRY12012	13	2014-12-17	Female	2003-01-01	4	47	Yes	2013-07-16	Yes	AZT/3TC/EFV	Yes	No	No	Yes	Yes	Yes	Yes	2015-08-19	250	2.39	Yes	2015-01-12	No	Yes	No	No	No	Yes	No	No	Yes	37	100	60	45.6	20	86	80	150		Yes	Yes	10	Yes	Yes	No	No	Yes	Yes
CRY01013	7	2015-01-07	Female	2014-12-19	4	32	Yes	2014-12-26	Yes	AZT/3TC/NVP	Yes	No	No	Yes			Yes	2015-08-19	31773	4.50206	Yes	2014-12-10	Yes	No	No	No	Yes	No	No	Yes	Yes	38.3	100	60	42	30	86	80	153	92	No	No	15	No	No	No	No	No	No
CRY01014	51	2015-12-30	Male	2014-12-27	4	29	Yes	2015-01-10	Yes	TDF/3TC/EFV	Yes	No	No	No	No	No	Yes	2015-08-19	72252.5	4.85885	Yes	2014-12-14	Yes	No	No	No	No	No	No	Yes	Yes	38.5	100	60	32	24	79		177		No		15	No	No	No	No	No	No
CRY01015	27	2015-01-07	Male	2014-12-29	3	42	Yes	2015-01-19	No	TDF/3TC/EFV	No	No	No	No	No	No	No	2015-08-19	2.4788e+06	6.39424	Yes	2014-10-13	Yes	No	No	No	Yes	No	No	Yes	Yes	39.7	100	70	51	27	78	50	180		No	No	15	No	No	No	No	No	No
CRY01017	3	2015-01-29	Female	2015-01-29	4	34	Yes	2013-05-15	Yes	TDF/3TC/EFV	No	No	No	No	No	No	No	2015-08-19	1.67488e+06	6.22398	Yes	2014-08-01	Yes	No	Yes	Yes	No	No	Yes	Yes	Yes	38.8	120	70	58	44	100	20			No	No	15	Yes	No	Yes	Yes	No	No
CRY02019		2015-02-10	Male	2014-11-01		33	No		No									2015-08-19	42727.8	4.63071	No		No	No	No	No	No	No	No	No	No	37.4	110	60	56	18	78		172		No	No	15	No	No	No	No	No	No
CRY02020		2015-02-11	Female	2015-02-02	3	27	Yes	2015-02-11	No	TDF/3TC/EFV	Yes	Yes	No	No				2015-08-19	9.7888e+06	6.99073	Yes		No	No	No	No	Yes	No	No	Yes	Yes	37.5	120	70	35.7	26	85	100	147		No	No	15	No	No	No	No	No	No
CRY02021	6	2015-02-11	Male	2015-02-09	1	61	Yes	2015-03-01	No	TDF/3TC/EFV	No	No	No	No	No	No		2015-08-19	479901	5.68115	Yes	2015-02-08	No	No	No	No	No	No	No	No	Yes	36.9	120	60		33	75	100	170		No	No	15	No	No	No	No	No	No
CRY02022	32	2015-02-13	Male	2015-02-13	4	73	Yes	2015-03-05	No	TDF/3TC/EFV	Yes	No	No	Yes	Yes	No	No	2015-08-19	3.36379e+06	6.52683	Yes	2014-01-01	Yes	Yes	Yes	No	Yes	No	Yes	No	Yes	36	140	80	41	32	72	20			No	Yes	11	Yes	Yes	Yes			No
CRY02023		2015-02-19	Male	2013-01-01	3	29	No		No		Yes		Yes					2015-08-19	347959	5.54153	Yes	2014-12-01	Yes	No	No	No	Yes	No	No	No	No	37.2	110	70	51.9	21	96	100	160		No	No	15	No	No	No	No	No	No
CRY02024	56	2015-02-16	Female	2015-02-16	4	29	Yes	2015-03-10	No	TDF/3TC/EFV	No	No	No	No	No	No	No	2015-08-19	10000000	7	Yes	2014-12-15	Yes	No	No	No	Yes	No	No	Yes	Yes	36.8	110	80	25	22	76	30			Yes	Yes	10	Yes	No	No	No	No	No
CRY02025	29	2015-02-23	Male	2014-09-01	4	36	Yes	2015-03-16	No	TDF/3TC/EFV	Yes	Yes	No	No	No	No	No	2015-08-19	1.05011e+06	6.02124	Yes	2015-02-01	Yes	No	No	Yes	Yes	No	No	No	No	38.4	150	90	43.1	26	98		165		No	No	15	No	No	No	No	No	No
CRY01026		2015-01-07	Female	2014-09-01	4	32	Yes	2014-09-24	Yes		No	No	No	No							Yes	2014-08-01	Yes	Yes	No	Yes	No	No	No	Yes	Yes	37.3	100	60	42.1	22	77	50	170		Yes		15	No	Yes	No	No	No	Yes
CRY03027		2015-03-02	Male	2014-05-01	3	38	Yes	2014-06-01	Yes	AZT/TDF/EFV	Yes	Yes	Yes	No				2015-08-19	16435.3	4.21578	Yes		No	No	No	No	Yes	No	No	No	No	36.4	100	70		20	84	100	170		No	No	15	No	No	No	No	No	No
CRY03028		2015-03-18	Female			50												2015-08-19	1.71519e+06	6.23431																							15
CRY03029		2015-03-23	Male	2015-03-19		47	No		No		No	No	No					2015-08-19	3.09451e+06	6.49059	Yes	2015-01-05	Yes	No	No	No	Yes	No	No	Yes	No	37.5	100	60	52	26	84		172		No	No	15	No	No	No	No	No	No
CRY03030	7	2015-03-24	Female	2014-03-20	4	22	Yes	2015-03-23	Yes	TDF/3TC/EFV								2015-08-19	601823	5.77947	Yes	2015-03-15	Yes	No	No	No	Yes	No	No	Yes	No	39.2	100	70		18	98	40		92	Yes	Yes	12	No	No	No	No	No	No
CRY03031		2015-03-29	Male	2014-12-01	4	31	No		No		Yes	Yes	No	No				2015-08-19	338468	5.52952	No		No	No	No	No	No	No	No	No	No	37.1	119	72	63.9		73	100	179		No		15	No	No	No	No	No	No
CRY04032	36	2015-04-09	Male	2015-04-02	4	39	No		No		No	No	No	No	No	No	No	2015-08-19	4.19084e+06	6.6223	Yes	2015-02-01	Yes	No	No	No	No	No	No		No	38.9	120	70	54	28	80	100	160		No	No	15	No	No	No	No	No	No
CRY04033		2015-04-17	Male	2014-04-01	3	26	No		No		Yes	Yes	No	No				2015-08-20	1676	3.22427	Yes	2014-04-13	Yes	No	Yes	Yes	Yes	Yes	No	Yes	No	38.2	130	80		24	89	80	170		Yes	No	15	No	No	No	No	No	No
CRY05034	27	2015-05-05	Male	2015-05-02	3	35	Yes	2015-05-26	No	TDF/3TC/EFV	No	No	No	No	No	No	No	2015-08-19	3.60527e+06	6.55694	Yes	2015-04-01	Yes	No	No	No	Yes	No	No	Yes	Yes	40.4	100	70	41.8	42	82	50			Yes	No	15	No	No	No	No	No	No
CRY05035	26	2015-05-05	Male	2015-04-24	4	40	Yes	2015-05-02	Yes	ABC/3TC/ATV/r	No	No	No	No	No	No	No	2015-08-19	4555.46	3.65853	Yes	2015-01-01	Yes	No	No	No	No	No	No	No	Yes	36.5	130	90	49.4	18	65			89	No	No	15	No	No	No	No	No	No
CRY05036	26	2015-05-05	Female	2015-04-24	4	26	Yes	2015-05-10	No	TDF/3TC/EFV	No	No	No	No	No	No	No	2015-08-19	3.79393e+06	6.57909	Yes	2014-12-30	Yes	No	No	No	Yes	No	No	Yes	Yes	38	120	60	41.7	46	120	60			No	No	15	No	No	No	No	No	No
CRY05037	24	2015-05-20	Male	2015-05-05	4	30	Yes	2015-05-21	No	TDF/3TC/EFV	No	No	No	No	No	No	No	2015-08-19	3.58809e+06	6.55486	Yes	2015-09-01	Yes	No	No	No	Yes	No	No	No	Yes	37.5	100	80	42	19	80	20	159	96	No	No	15	No	No	No	No	No	No
CRY05038	21	2015-05-28	Male	2015-05-26	2	66	Yes	2015-06-10	No	TDF/3TC/EFV	No	No	No	No	No	No	No	2015-08-19	160366	5.20511	Yes	2015-05-13	Yes	No	No	No	Yes	Yes	No	No	Yes	37.3	90	60	54	18	88	80	166		No	No	15	No	No	No	No	No	No
CRY06039	24	2015-06-05	Female	2015-06-05	4	26	Yes	2015-06-15	No	TDF/3TC/EFV	No	No	No	No	No	No	No	2015-08-19	87017.4	4.93961	Yes	2015-03-01	Yes	No	Yes	Yes	Yes	No	No	Yes	Yes	37	120	90		26	80	30	160		Yes	Yes	10	Yes	No	No	No	No	No
CRY07040	23	2015-07-07	Female	2015-06-24	2	48	Yes	2015-07-16	No	ABC/3TC/ATV/r	No	No	No	No	No	No	No	2015-08-19	6.96062e+06	6.84265	Yes	2015-06-30	No	No	No	Yes	No	No	No	Yes	No	37.2	130	80	49	22	84	50			No	No	15	No	No	No	No	No	No
CRY07041	45	2015-07-07	Male	2015-07-06	4	38	Yes	2015-11-19	No	TDF/3TC/EFV	No	No	No	No	No	No	No	2015-08-19	513582	5.71061	Yes	2015-05-01	Yes	No	Yes	Yes	No	No	Yes	Yes	Yes	36.5	120	70	52	20	100	80	168		No	No	15	No	No	No	No	No	No
CRY07042		2015-07-08	Male	2015-05-31	1	38	Yes	2015-07-01	Yes	TDF/3TC/EFV	No	No	No	No		No	No	2015-08-19	22698.5	4.356	Yes	2016-10-14	No	No	No	Yes	No	No	No	No	No	36.5	108	82	83	20	70	100	180		No	No	15	No	No	No	No	No	No
CRY07043	25	2015-07-08	Male	2015-07-08	3	50	Yes	2015-07-30	No	TDF/3TC/EFV	No	No	No	No	No	No	No	2015-08-19	10000000	7	Yes	2015-06-15	Yes	No	No	No	Yes	No	No	Yes	Yes	37	100	60	40	28	85		160		No	No	15	No	No	No	No	No	No
CRY07044	44	2015-07-13	Female	2013-01-01	4	33	Yes	2013-01-01	Yes	PREZISTA	No	No	No	No	No	No	No	2015-08-18	10000000	7	Yes	2015-03-15	Yes	Yes	No	No	Yes	No	No	No	No	37.2	110	80	40	18	82	50	166	98	No	No	15	No	No	No	No	No	No
CRY07045	13	2015-07-15	Male	2015-07-13	3	34	Yes	2015-07-21	No	TDF/3TC/EFV	Yes	Yes	No	No	No	No	No	2015-08-19	6.94962e+06	6.84196	Yes	2015-06-15	Yes	No	No	Yes	No	No	No	Yes	No	37.2	119	70	47	20	100	70	167		No	No	15	No	No	No	No	No	No
CRY07046		2015-07-17	Male	2015-04-15	4	43	Yes	2015-04-16	Yes	TDF/3TC/EFV	Yes	Yes	No	No	No	No	No	2015-08-19	250	2.39	Yes	2015-04-13	No	No	No	No	No	No	No	No	Yes	36	100	60	46				160		No	No	15	No	No	No	No	No	No
CRY07047	6	2015-07-16	Male	2005-01-01	4	38	Yes	2015-07-16	No	TDF/3TC/EFV	No	No	No	No	No	No	No	2015-08-19	1.43938e+06	6.15818	Yes		Yes	No	No	No	Yes	No	No	No	No	37.5	130	90		22	98	70			No	No	15	No	No	No	No	No	No
CRY07048		2015-07-20	Female	2015-07-13	4	40	Yes	2015-07-29	No	ABC/3TC/ATV/r	Yes	Yes	No	No	No	No	No	2015-08-19	31778.4	4.50213	Yes	2015-07-13	No	No	No	No	No	Yes	No		Yes	37	120	90	42	21	98		161		Yes	No	13	No	No	No	No	No	No
CRY07049		2015-07-28	Female	2012-01-01	3	30	No		No									2015-08-19	1.82177e+06	6.26049	Yes	2015-06-01	Yes	No	No	Yes	Yes	No	No	No	Yes	39	90	60	30	36	120		165		No	No	15	No	No	No	No	No	No
CRY08050		2015-08-03	Male	2014-01-01	1	26	Yes	2015-05-03	Yes	TDF/3TC/EFV	No	No	No	No				2015-08-19	3175.99	3.50188	No		No	No	No	No	No	No	No	No	No	37	130	80	66	24	76	100	167		No	No	15	No	No	No	No	No	No
CRY08051		2015-08-04	Female	2000-01-01	1	44	Yes	2015-07-30	Yes	TDF/3TC/EFV	No	No	No	No				2015-08-19	10226.5	4.00973	No		No	No	No	No	No	No	No	No	No	37	130	81	62	24	74	100	158		No	No	15	No	No	No	No	No	No
CRY08052		2015-08-04	Male	2014-06-01	4	55	Yes	2015-06-01	Yes	TDF/3TC/EFV	Yes	No	Yes	No				2015-08-19	879.539	2.94426	No		No	No	No	No	No	No	No	No	No	37	130	80	80	24	80	100	192		No	No	15	No	No	No	No	No	No
CRY08053		2015-08-04	Male	2015-02-13	2	30	Yes	2015-03-13	Yes	TDF/3TC/EFV	No	No	No	No				2015-08-19	250	2.39	No		No	No	No	No	No	No	No	No	No	37	120	80	91	24	88	100	168		No	No	15	No	No	No	No	No	No
CRY08054		2015-08-04	Female	2015-07-01	2	40	Yes	2015-08-03	Yes	TDF/3TC/EFV	Yes	No	Yes	No				2015-08-19	280031	5.44721	Yes		No	No	No	No	Yes	No	No	No	Yes	37	110	85	41	29	72	100	150		No	No	15	No	No	No	No	No	No
CRY08055		2015-08-04	Female	2015-01-01	1	42	Yes	2015-01-01	Yes	TDF/3TC/EFV	No	No	No	No				2015-08-19	39961.2	4.60164	Yes		No	No	No	No	Yes	No	No	No	No	37	120	75	45	28	65	100	145		No	No	15	No	No	No	No	No	No
CRY08056		2015-08-04	Female	2014-10-23	4	35	Yes	2014-12-01	Yes	TDF/3TC/EFV	Yes	Yes	No	No				2015-08-19	250	2.39	No		No	No	No	No	No	No	No	No	No	37	140	70	45	29	80	100	165		No	No	15	No	No	No	No	No	No
CRY08057		2015-08-04	Female	2007-01-01	4	37	Yes	2014-01-01	Yes	TDF/3TC/EFV	Yes	Yes	No	No				2015-08-19	250	2.39	No		No	No	No	No	No	No	No	No	No	37	125	70	42	22	84	100	168		No	No	15	No	No	No	No	No	No
CRY08058		2015-08-04	Male	2015-05-01	1	38	Yes	2015-06-04	Yes	TDF/3TC/EFV	No	No	No	No				2015-09-17	250	2.39	Yes		No	No	No	No	Yes	No	No	No	No	37	135	65	52	28	86	100	164		No	No	15	No	No	No	No	No	No
CRY08059		2015-08-04	Female	2012-01-01	3	25	Yes	2012-02-01	Yes	TDF/3TC/EFV	Yes	Yes	No	No				2015-08-19	1.94959e+06	6.28994	Yes	2015-08-02	No	No	No	No	No	No	No	No	Yes	37	115	65	46	24	82	100	160		No	No	15	No	No	No	No	No	No
CRY08060	4	2015-08-10	Male	2015-06-27	3	33	No		No		No	No	No	No	No	No	No	2015-08-19	2.57765e+06	6.41122	Yes	2015-07-01	No	No	No	No	Yes	Yes	No	No	Yes	36.9	130	70	52	22	90				No	No	15	No	No	No	No	No	No
CRY08061	12	2015-08-10	Male	2014-08-05	4	29	Yes	2015-08-08	Yes	TDF/3TC/EFV								2015-08-19	217806	5.33807	Yes	2015-05-01	Yes	No	No	Yes	Yes	No	No	Yes	No	39	80	60		18					No	No	13	No	No	No	No	No	No
CRY08062		2015-08-19	Male	2015-08-18	3	35	Yes	2015-08-18	Yes	TDF/3TC/EFV	Yes	Yes						2015-09-17	8.42537e+06	6.92559	Yes	2015-08-16		Yes	Yes	Yes	Yes	No	No	No		36	120	80	47	16	80	100	165		No	No	15	Yes	No	No	No	No	No
CRY08063	15	2015-08-28	Male	2015-08-27	3	43	Yes	2015-09-25	No	TDF/3TC/EFV	No	No	No	No	No	No	No	2015-09-17	432159	5.63564	Yes	2014-04-01	Yes	No	No	No	No	No	No	Yes	Yes	40	110	80	56	18	50	100	170		No	No	15	No	No	No	No	No	No
CRY08064		2015-08-28	Male	2015-08-27	4	34	Yes	2015-08-27	Yes	TDF/3TC/EFV								2015-09-17	207883	5.31782	Yes		Yes	No	No	No	Yes	No	No	Yes	No	39	100	70	47	27	85		163		No	No	15	No	No	No	No	No	No
CRY09065		2015-09-01	Male	2015-08-18	4	43	No		No		Yes	Yes	No					2015-09-17	8.57656e+06	6.93331	Yes	2015-08-18	Yes				No			No	No	38	100	60	55	24	80	20	170			Yes	9	No	No	No	No	No	Yes
CRY09066		2015-10-18	Female	2014-10-13	3	25	Yes	2014-10-31	Yes	AZT/3TC/LPV/r								2015-09-17	893220	5.95096	Yes	2015-08-27	Yes	No	No	No	Yes	No	No	No	No	36	100	60		20	92					No	15	No	No	No	No		No
CRY09067	77	2015-08-29	Female	2015-08-28	4	35	Yes	2015-11-12	No	AZT/3TC/EFV								2015-09-17	212670	5.32771	Yes	2015-08-29	Yes	No	Yes	Yes	Yes	No	No	No	No	37.5	100	70		25	75				No	No	15	Yes	No	No	No	No	No
CRY09068	74	2015-09-09	Male	2013-07-30	4	26	Yes	2015-10-24	No	TDF/3TC/EFV	Yes	No	Yes	No	No	No	No	2015-09-17	1.10715e+06	6.04421	Yes	2015-08-27	Yes	No	No	Yes	Yes	No	No	Yes	Yes	38	130	80	48	27	98	60	175	98	No	No	15	No	No	No	No	No	No
CRY09069		2015-09-14	Male	2004-02-29	4	42	Yes	2014-11-30	Yes	TDF/3TC/EFV	No	No	No	No				2015-09-17	224329	5.35088	Yes	2015-09-07	Yes	Yes	Yes	Yes	No	Yes	Yes	No	No	38	130	80		18	88	60	178		No	No	15	Yes	Yes	No	No	No	No
CRY09070	10	2015-09-21	Male	2015-09-05	4	60	No		No		No	No	No	No	No	No	No	2015-10-29	5.78022e+06	6.76194	Yes	2015-01-01	Yes	No	Yes	Yes	Yes	No	No	Yes	Yes	38.3	120	60	64	25	76	20	152		Yes	Yes	13	Yes	Yes	Yes	Yes	No	No
CRY10071		2015-10-07	Male	2015-09-09	1	33	Yes	2015-10-14	No	TDF/3TC/EFV	No	No	No	No	No	No	No	2015-10-29	2.37739e+06	6.3761	Yes	2015-08-01	No	No	No	Yes	Yes	No	No	No	No	37	110	80		20	102	100			No	No	15	No	No	No	No	No	No
CRY10072	27	2015-10-12	Male	2010-01-01	4	36	Yes	2015-11-04	No	TDF/3TC/EFV	No	No	No	No	No	No	No	2015-10-29	3.87015e+06	6.58773	Yes	2015-09-01	Yes	No	Yes	Yes	Yes	No	No	Yes	Yes	38.9	110	60	42	50	104	40	177	86	No	No	15	No	No	No	No	No	No
CRY10073		2015-10-12	Male	2015-10-09	3	56	Yes	2015-10-12	No	TDF/3TC/EFV	No	No	No	No				2015-10-29	2.04311e+06	6.31029	Yes	2015-08-18	Yes	No	No	No	Yes	No	No	Yes		37.5	100	80	40	18	100	100	164		No	No	15	No	No	No	No	No	No
CRY10074		2015-10-10	Male	2015-10-09	3	31	Yes	2015-10-20	No	TDF/3TC/EFV	Yes	Yes	No	No				2015-10-29	3.09363e+06	6.49047	Yes	2015-08-15	Yes	No	No	No	Yes	No	No	Yes		37	120	80	50	16		100	164		No	No	15	No	No	No	No	No	No
CRY10075	21	2015-10-15	Male	2015-10-01	4	55	Yes	2015-11-09	No	TDF/3TC/EFV	Yes	Yes	No	No	No	No	No	2015-10-29	3.59604e+06	6.55583	Yes	2015-09-01	Yes	No	No	No	Yes	No	No	No	Yes	36.4	100	60	36	20	78	80	150	81	No	No	15	No	No	No	No	No	No
CRY10076	19	2015-10-19	Male	2015-10-14	4	29	Yes	2015-11-04	No	TDF/3TC/EFV	No	No	No	No	No	No	No	2015-10-29	600712	5.77867	Yes	2014-01-01	Yes	No	No	Yes	Yes	No	No	Yes	Yes	37.2	80	50	51	20	65	80	167	98	No	No	15	No	No	No	No	No	No
CRY10077		2015-10-28	Male	2015-09-24	4	24	Yes	2015-10-26	Yes	TDF/3TC/EFV	No	No	No	No	No	No	No	2015-10-29	47414.4	4.67591	Yes	2015-08-01	Yes	No	Yes	Yes	Yes	No	No	No	No	38.1	129	80	50	20	95	100	171		No	No	15	No	No	No	No	No	No
CRY10078		2015-10-21	Male	2015-10-21	4	52	No		No		No		No					2015-11-26	61054.4	4.78572	Yes	2015-01-01	Yes	Yes	Yes	Yes	Yes	Yes	Yes	Yes		36	110	70	45	36	100	10			Yes	Yes	6	Yes	No	No			No
CRY10079		2015-10-19	Male	2015-08-11	2	37	Yes	2015-10-26	No	TDF/3TC/EFV	No	No						2015-11-26	618934	5.79164	Yes	2015-10-14	Yes	No	No	No	Yes	No	No	Yes	No	37.9	120	70	52	30	100	100	151		No	No	15	No	No	No	No	No	No
CRY10080		2015-10-29	Female	2015-10-26	4	43	Yes	2015-10-26	Yes	TDF/3TC/EFV	No	No	No	No	No	No	No	2015-11-26	12499.5	4.09689	Yes		Yes	Yes	No	No	Yes	No	No	Yes	No	38	130	70	49	18	86	80	172		No	No	15	No	No	No	No	No	No
CRY11081		2015-11-04	Male	2015-09-28	3	35	Yes	2015-11-12	No	TDF/3TC/EFV	Yes	Yes	No	No	No	No	No	2015-11-26	104431	5.01883	Yes	2015-09-28	Yes	No	No	No	Yes	No	No	Yes	No	36.6	130	70		22	84	100			No	No	15	No	No	No	No	No	No
CRY11082	12	2015-11-09	Male	2004-01-01	4	61	Yes	2007-01-01	Yes	TDF/3TC/EFV	No	No	No	No	No	No	No	2015-11-26	250	2.39	Yes	2015-08-09	Yes	No	No	No	Yes	No	No	No	Yes	39.2	100	60	48	28	110	20			No	No	15	No	No	No	No	No	No
CRY11083		2015-11-13	Male	2015-10-23	2	19	No		No		Yes	No	Yes	No	No	No	No	2015-11-26	106335	5.02668	Yes	2015-11-06	No	No	No	Yes	No	No	No	No	No	36.5	103	74	45	16	84	100	170		No	No	15	No	No	No	No	No	No
CRY11084	5	2015-11-16	Male	2008-01-01	2	43	No		No		Yes	No	Yes	No	No	No	No	2015-11-26	94954.5	4.97752	Yes	2015-11-09	No	No	No	No	No	No	No	No	Yes	36.4	110	70	52	27	66				No	No	15	No	No	No	No	No	No
CRY11085	12	2015-11-19	Female	2011-01-01	3	43	Yes	2015-10-31	Yes	AZT/3TC/EFV	No	No	No	No	No	No	No	2015-11-26	3571.6	3.55286	Yes	2015-10-01	No	No	No	Yes	No	No	No	No	Yes	30	100	60	64	22	80	20	164		No	No	15	No	No	No	No	No	No
CRY11086		2015-11-12	Male	2014-02-04	4	30	Yes	2014-02-04	Yes	AZT/3TC/EFV	Yes	Yes	Yes	No				2015-11-26	6.14969e+06	6.78885	Yes	2015-05-01	Yes	No	No	No	Yes	No	No	Yes	Yes	38.5	120	80	47	36	106	30	181		No	No	15	No	No	No	No	No	No
CRY11087		2015-10-30	Female	2015-10-30	1	36	Yes	2015-10-30	No	TDF/3TC/EFV	No	No	No	No				2015-11-26	3.96382e+06	6.59811	No		No	No	No	No	No	No	No	No	No		120	80	54	18	107	100	165		No	No	15	No	No	No	No	No	No
CRY11088		2015-11-12	Male	2015-11-11	1	35	Yes	2015-11-12	No	TDF/3TC/EFV	No	No	No	No	No	No	No	2015-11-26	705391	5.84843	Yes		No	No	No	Yes	No	Yes	No	Yes	No	36.7	110	70		18	87	100	158		No	No	15	No	No	No	No	No	No
CRY11089		2015-11-22	Female	2015-11-01	3	23	No		No									2015-12-01	158260	5.19937	Yes	2015-10-23	No	Yes	Yes	No	Yes	Yes	No	Yes	Yes	37	110	60	56	19	100		154		No	No	15	No	Yes	No	No	No	No
CRY12090		2015-12-02	Male	2015-12-02	3	43	Yes	2015-12-02	No	TDF/3TC/EFV	No	No	No	No				2016-03-17	2.72566e+06	6.43547	Yes	2015-10-20	Yes	No	Yes	No	Yes	No	No	No	Yes	40.3	90	70	45				165		No	No	15		No	No	No	No	No
CRY12091		2015-12-09	Female	2015-12-08	3	39	Yes	2015-12-15	No	TDF/3TC/EFV	Yes	No	No	No			Yes	2016-03-17	600.809	2.77874	Yes	2015-09-22	No	No	Yes	Yes	No	No	No	No	Yes	38	90	60	50	18	50	80	162		No	No	15	No	No	No	No	No	No
CRY12092	5	2015-12-23	Female	2015-12-22	3	46	Yes	2015-12-25	No	TDF/3TC/EFV	No	No	No	No	No	No	No	2016-03-17	10000000	7	Yes	2015-09-01	Yes	Yes	No	No	No	No	No	Yes	Yes	38.5	100	60	46.5	28	104		156		No	No	15	No	No	No	No	No	No
CRY01093	38	2016-01-11	Male	2016-01-08	4	51	No		No		No	No	No	No	No	No	No	2016-03-17	95527.2	4.98013	Yes	2016-09-01	Yes	Yes	No	Yes	Yes	No	Yes	Yes	No	37	90	50	33	22	80	80		92	No	No	15	No	No	No	No	Yes	Yes
CRY01094	22	2016-01-11	Male	2016-01-08	4	49	No		No		No	No	No	No	No	No	No	2016-03-17	656876	5.81748	Yes	2016-11-01	Yes		No	Yes	Yes	Yes			Yes	36.9	100	80	32	35	90	40	164	46	Yes	No	13	Yes	No	No	No	Yes	No
CRY01095	29	2016-01-12	Male	2014-01-01	4	45	Yes	2014-01-01	Yes	TDF/3TC/EFV	Yes	Yes	Yes	No	No	No	No	2016-03-17	250	2.39	Yes	2015-12-01	Yes	Yes	Yes	Yes	Yes	No	Yes	Yes	No	37	130	80	59	18	90	40	170		No	No	15	No	No	No	No	No	Yes
CRY01096		2016-01-19	Female	2015-03-20	3	44	Yes	2015-03-20	Yes	TDF/3TC/EFV	Yes	Yes	No					2016-03-17	10000000	7	Yes	2016-01-12	Yes		Yes	Yes	Yes			Yes	No	40	90	60	45	32	167	70	170		No	Yes	10	Yes	No	Yes	Yes		No
CRY01097		2016-01-26	Male	2016-01-21	3	50	No		No		Yes	Yes	No	No	No	No	No	2016-03-17	122788	5.08916	Yes	2016-01-01	Yes	No	No		Yes	No	No	Yes	No	36.9	101	76	61.3	16	102	100	165		No	No	15	No	No	No	No	No	No
CRY02098		2016-02-03	Male		4	33	Yes	2016-01-29	Yes	TDF/3TC/EFV	Yes	Yes	No	No	No	No	No	2016-03-17	24552.8	4.3901	Yes		Yes				Yes			Yes											Yes		3
CRY02099	59	2016-02-16	Female	2010-01-01	4	43	Yes	2016-03-05	No	TDF/FTC/EFV	Yes	Yes	No	No	No	No	No	2016-03-17	2.0292e+06	6.30733	Yes	2015-01-01	Yes	Yes	Yes	Yes	Yes	No	Yes	No	Yes	38	100	80	35	23	94	20	156		Yes	Yes	8	Yes	No	No	Yes	No	Yes
CRY02100	19	2016-02-26	Female	2014-02-01	4	26	Yes	2014-02-01	Yes	ABC/3TC/ATV/r	Yes	Yes	No	No	No	No	No	2016-03-17	1491.82	3.17372	Yes	2016-02-13	No	No	No	No	No	No	No	No	Yes	36.2	120	70	46	16	100	90		96	No	No	15	No	No	No	No	No	No
CRY03101		2016-03-07	Female	2016-03-06	3	37	No		No		Yes	Yes	No					2016-03-17	3.40188e+06	6.53172	Yes	2016-02-01	Yes	No	Yes	Yes	Yes	No	No	Yes	Yes	40.5	120	30	52	32	124	80			No	No		No	No	No	No	No	No
CRY03102		2016-03-03	Female	2012-07-10	1	27	Yes	2016-02-03	Yes	TDF/FTC/EFV	No	No	No	No	No	No	No	2016-03-17	250	2.39	No		No	No	No	No	No	No	No	No	No	36.5	100	60	39	22	75	100	152		No	No	15	No	No	No	No	No	No
CRY03103	11	2016-03-10	Female	2016-01-09	4	45	Yes	2016-03-16	No	TDF/3TC/EFV	No	No	No	No	No	No	No	2016-03-17	250	2.39	Yes	2015-08-10	Yes	No	No	No	Yes	No	No	No	Yes	37.4	110	70		18	64	90		98	No	No	15	No	No	No	No	No	No
CRY03104	2	2016-03-24	Male	2016-03-22	4	34	No		No		No	No	No	No	No	No	No	2016-05-19	242058	5.38392	Yes	2016-03-01	No	No	No	No	Yes	No	No	No	Yes	36.5	90	60	36	16	78	50	165		No	No	15	No	No	No	No	No	No
CRY03105	10	2016-06-24	Female	2010-03-02	4	33	Yes	2014-11-07	Yes	TDF/3TC/EFV	No	No	No	No	No	No	No	2016-05-19	1349576	6.1302	Yes	2014-12-01	Yes	No	No	No	Yes	No	No	Yes	Yes	36.5	90	53	43	16	92	100	151		No	No	15	No	No	No	No	No	No
CRY04106	4	2016-04-05	Male	2016-04-01	4	42	Yes	2016-04-12	No	TDF/3TC/EFV	No	No	No	No	No	No	No	2016-05-19	736987	5.86746	Yes	2016-03-28	Yes	Yes	Yes	Yes	No	No	No	Yes	No	37.3	120	80	64	21	67	100	171		No	No	15	No	No	No	No	No	No
CRY04107	21	2016-04-11	Male	2016-04-06	4	68	No		No		Yes	Yes	No	No	No	No	No	2016-05-19	3448579	6.53764	Yes	2016-03-17	Yes	No	No	No	Yes	No	No	No	Yes	37.8	130	70	48	23	75	20	172		Yes	Yes	13	No	No	No	No	No	No
CRY04108		2016-04-22	Female	2016-04-21	2	29	No		No		Yes	No	Yes	No	No	No	No	2016-05-19	105030	5.02131	Yes	2016-04-01	Yes	No	No	No	Yes	No	No	No	No	36.5	91	68	47.5	20	82	100	150		No	No	15	No	No	No	No	No	No
CRY04109	9	2016-04-22	Male	2016-04-21	4	50	Yes	2016-04-29	No	TDF/3TC/EFV	No	No	No	No	No	No	No	2016-05-19	1436450	6.15729	Yes	2015-01-01	Yes	No	No	No	Yes	No	No	No	Yes	37	140	70	37	23	70	60			No	No	15	No	No	No	No	No	No
CRY04110	20	2016-04-27	Male	2016-04-20	4	53	Yes	2016-04-22	Yes	TDF/3TC/EFV	No	No	No	No	No	No	No	2016-05-19	59774	4.77651	Yes	2015-12-01	Yes	No	No	No	No	No	Yes	No	Yes	38.3	100	80	58	25	80	20		98	Yes	Yes	13	No	No	No	No	Yes	Yes
CRY05111	38	2016-05-02	Female	2016-04-29	4	47	Yes	2016-05-11	No	TDF/3TC/EFV	Yes	No	No	No	No	No	Yes	2016-05-19	966757	5.98532	Yes	2016-04-01	Yes	Yes	Yes	Yes	Yes	No	Yes	Yes	Yes	38.4	140	90	50	32	91	40		96	Yes	No	13	No	Yes	No	No	Yes	Yes
CRY05112		2016-05-10	Male	2016-05-09	4	51	No		No		No	No	No					2016-05-19	10000000	7	Yes	2016-04-20	Yes	No	Yes	Yes	No	No	No	Yes	No	37.5	130	90	50.3	27	78		170		No	No	15	No	No	No	No	No	No
CRY05113	7	2016-05-03	Female	2016-04-29	2	33	Yes	2016-04-29	Yes	TDF/3TC/EFV	No	No	No	No				2016-05-19	801661	5.90399	Yes		No	No	No	No	No	Yes	No	Yes	No	37.4	90	60	30	14	98	70	153		No	No	15	No	No	No	No	No	No
CRY05114	12	2016-05-10	Female	2016-05-10	4	42	No		No		Yes	Yes	No	Yes	Yes	Yes	Yes	2016-05-19	10000000	7	Yes	2016-04-22	Yes	No	Yes	Yes	Yes	No	No	Yes	Yes	39.5	120	60		17	110	10		95	Yes	Yes	10	Yes	No	Yes	Yes	No	No
CRY05115	12	2016-05-12	Male	2016-05-10	4	41	Yes	2016-06-21	No	TDF/3TC/ATV/r	No	No	No	No	No	No	No	2016-05-19	10000000	7	Yes	2016-03-06	No	No	No	No	Yes	No	No	No	Yes	35.9	120	80	47.2	20	96	40			No	No	15	No	Yes	No	No	No	Yes
CRY05116	42	2016-05-12	Female	2014-10-01	4	33	Yes	2014-10-01	Yes	3TC/TDF/AZT	No	No	No	No	No	No	No	2016-05-19	250	2.39	Yes	2016-04-03	Yes	Yes	No	Yes	No	No	No	No	Yes	37.2	90	60	30	20	72	50			Yes	No	15	No	No	No	No	Yes	No
CRY05117	5	2016-05-23	Male	2006-01-01	4	68	Yes	2006-01-01	Yes	TDF/3TC/EFV	No	No	No	No	No	No	No	2016-07-11	5758.45	3.76031	Yes	2016-05-05	Yes	No	No	No	Yes	No	No	No	Yes	34.9	160	90		19	79	20			Yes	No	14	No	No	No	No	No	Yes
CRY06118	3	2016-06-02	Female	2016-06-01	4	53	No		No		Yes	Yes	No	No							Yes	2016-05-15	No	Yes	No	Yes	Yes	No	No	No	No	37.9	110	60	35	25	87	40	165		Yes	No	12	Yes	No			No	No
CRY06119	19	2016-06-09	Male	2016-05-15	4	44	Yes	2016-06-09	No	TDF/3TC/EFV	No	No	No	No	No	No	No	2016-07-11	4467.06	3.65002	Yes	2016-01-01	Yes	No	No	No	No	No	Yes	Yes	Yes	36.5	100	70	50	24	99	70	170		No	No	15	No	No	No	No	No	No
CRY06120	13	2016-06-08	Male	2015-11-01	4	43	Yes	2016-04-07	Yes	TDF/3TC/EFV	No	No	No	No	No	No	No	2016-07-11	322752	5.50887	Yes	2016-03-28	Yes	No	No	No	Yes	No	No	Yes	Yes	37.9	110	70	48	38	120	20	162	94	No	No	15	No	No	Yes	No	Yes	No
CRY07121	21	2016-07-08	Male	2016-07-01	4	54	Yes	2016-07-21	No	TDF/3TC/EFV	No	No	No	No	No	No	No	2016-07-11	49543.6	4.69499	Yes	2016-06-04	Yes	No	No	No	No	No	No	No	Yes	40	110	60	47	41	113			93	Yes	No	15	No	No	No	No	No	No
CRY07122	33	2016-07-08	Male	2015-12-16	3	32	Yes	2016-02-04	Yes	TDF/3TC/EFV	No	No	No	No	No	No	No	2016-07-11	250	2.39	Yes	2016-05-01	Yes	No	No	No	Yes	No	No	No	Yes	38.6	100	60	42	26	82	60	162	92	No	No	15	No	No	No	No	No	No
CRY07123	5	2016-07-11	Male	2012-12-20	4	33	No		No		Yes	Yes	No	No	No	No	No	2016-08-30	10000000	7	Yes	2015-12-01	Yes	No	No	No	Yes	No	No	Yes	Yes	36.6	100	80		22	78	40		98	No	No	15	No	Yes	No	No	No	Yes
CRY08124	30	2016-08-18	Male	2014-01-02	4	37	Yes	2014-03-11	Yes	AZT/3TC/NVP	No	No	No	No	No	No	No	2016-08-30	250	2.39	Yes	2013-12-01	No	No	Yes	Yes	No	Yes	Yes	No	Yes	37	100	60		20	90				No	No	15	No	Yes	No	No	No	No
CRY08125	28	2016-08-29	Male	2013-01-01	4	36	Yes	2016-08-30	No	TDF/3TC/EFV	Yes	Yes	No	No	No	No	No	2016-10-17	10000000	7	Yes	2016-08-01	Yes	No	No	No	No	No	No	No	Yes	38.2	110	70		19	104	30			Yes	Yes	9	No	No	No	No	No	Yes
CRY09126		2016-09-12	Male	2005-03-21	2	64	Yes	2005-04-14	Yes	ABC/3TC/ATV/r	No	No	No	No	No	No	No	2016-10-17	7884.53	3.89678	Yes		No	No	No	No	No	No	No	No	Yes	37	130	70	59	18	76	100	160		No	No	15	No	No	No	No	No	No
CRY09127	91	2016-09-20	Male	2016-08-02	4	62	Yes	2016-09-14	Yes	TDF/3TC/EFV	No	No	No	No	No	No	No	2016-10-17	16689	4.22	Yes	2016-06-01	Yes	No	No	No	Yes	No	No	Yes	Yes	36.5	120	60	65	23	70	20		88	No	No	15	No	No	No	No	No	No
CRY10128	64	2016-10-10	Male	2011-01-01	4	37	Yes	2016-12-06	No	TDF/3TC/EFV	No	No	No	No	No	No	No	2016-10-17	1474890	6.16	Yes	2016-09-09	Yes	No	Yes	Yes	Yes	No	Yes	Yes	No	39	100	90	50	25	80	60	169	98	No	No	15	No	No	No	No	No	No
CRY10129	62	2016-10-12	Male	2016-09-15	4	37	Yes	2016-11-06	No	ABC/3TC/EFV	Yes	Yes	No	No	No	No	No	2016-10-17	3.18699e+06	6.50338	Yes	2016-07-01	Yes	No	No	No	No	No	No	No	Yes	38	130	90	34	33	65				No	No	15	No	Yes	No	No	No	Yes
CRY11130	43	2016-12-08	Female	2015-02-06	4	30	No		No		Yes	Yes	No	No				2016-12-21	10000000	7	Yes	2016-11-29	Yes	Yes	Yes	Yes	No	No	Yes	Yes		36.5	110	70		16	80	30	172		No	No	15	Yes	No	Yes	Yes	No	No
CRY02131	1	2015-02-28	Male	2015-02-27	3	52	No		No		No	No	No	No	No	No	No				Yes	2014-11-01	No	No	No	No	No	No	No	No	Yes	37.3	100	80	40.5	28	90	50			Yes	Yes	13	No	No	No	No	No	No
[truncated: 35 more columns]
